# Supplementary material for: Reducing Decision to Incision Time Interval for Emergency Cesarean Sections: 24 Months’ Experience from Rural Sierra Leone
Source: Int J Environ Res Public Health. 2021 Aug 13;18(16):8581. doi: 10.3390/ijerph18168581 (PMC8392021; doi:10.3390/ijerph18168581)
Supplement: Supplementary file 1 [file ijerph-18-08581-s001.zip]

Archive with 4 entries (2 files):
- ijerph-1315882-supplementary/
- ijerph-1315882-supplementary/supplementary  tables/
- ijerph-1315882-supplementary/supplementary  tables/supplementary Table S1.pdf
- ijerph-1315882-supplementary/supplementary  tables/supplementary Table S2.pdf
